# Supplementary material for: Implantation of three transcatheter aortic valves for embolization of two valves caused by under-expansion: a case report
Source: Eur Heart J Case Rep. 2020 Dec 15;5(1):ytaa497. doi: 10.1093/ehjcr/ytaa497 (PMC7898586; doi:10.1093/ehjcr/ytaa497)
Supplement: ytaa497_Supplementary_Data [file ytaa497_supplementary_data.zip]

Archive with 12 entries (12 files):
- Figure_S1.tif
- Figure_S2.pdf
- Figure_S3.pdf
- Figure_S4.pdf
- Figure_S5.pdf
- Figure_S6.pdf
- Video 1.mp4
- Video 2.mp4
- Video 3.mp4
- Video S1.mp4
- Video S2.mp4
- Video S3.mp4
